# Supplementary material for: The Physiological Impact of GFLV Virus Infection on Grapevine Water Status: First Observations
Source: Plants (Basel). 2022 Jan 7;11(2):161. doi: 10.3390/plants11020161 (PMC8780503; doi:10.3390/plants11020161)
Supplement: Supplementary file 1 [file plants-11-00161-s001.zip]

Archive with 1 entries (1 files):
- plants-1544226-supplementary.pdf
